# Supplementary material for: The cryo-EM structure of the SNX–BAR Mvp1 tetramer
Source: Nat Commun. 2020 Mar 20;11:1506. doi: 10.1038/s41467-020-15110-5 (PMC7083883; doi:10.1038/s41467-020-15110-5)
Supplement: Supplementary file 4 — Source Data [file 41467_2020_15110_MOESM4_ESM.xlsx]

## Sheet: Figure 1D
Figure 1D
	Full gels
	Please note: cropped regions presented in the figure are outlined in RED.
	Top Panel:
	Bottom panel:

## Sheet: Figure 1E
Figure 1E
	Raw data fot the quantification of the sedimentation assays presented in Figure 1D and charted in Figure 1E
	Mvp1 (Tagless - cleaved from Mvp1-PreScission-MBP)
					Set 1				Set 2				Set 3
					Area of protein band		% in pellet		Area of protein band		% in pellet		Area of protein band		% in pellet
			No liposomes	Pellet	3205.72		20.4517		3285.72		20.6406		2607.18		21.1554
				Supernatant	12468.9				12633				9716.76
			+ PS Lips	Pellet	3223.89		21.5238		3302.6		19.9722		2289.89		19.6622
				Supernatant	11754.4				13233.3				9356.28
			+ PS / PI3P Lips	Pellet	6540.86		36.8501		5344.33		34.2759		5344.84		43.6331
				Supernatant	11209.1				10247.8				6904.67
	Mvp1 D2-100 (tagless - cleaved from Mvp1 D2-100-PreScission-MBP)
					Set 1				Set 2				Set 3				Set 4
					Area of protein band		% in pellet		Area of protein band		% in pellet		Area of protein band		% in pellet		Area of protein band		% in pellet
			No liposomes	Pellet	3864.74		22.8662		2843.5		16.6634		3568.08		20.1784		3083.5		19.0099
				Supernatant	13036.8				14220.8				14114.6				13137
			+ PS Lips	Pellet	6022.64		35.0208		6873.88		38.485		6390.93		34.7126		6421.1		36.2432
				Supernatant	11174.7				10987.3				12020.1				11295.6
			+ PS / PI3P Lips	Pellet	10092.8		69.4985		11575.8		72.9759		12646.9		78.775		12275		77.3006
				Supernatant	4429.52				4286.69				3407.57				3604.57

## Sheet: Figure 3D
Figure 3D
	The cropped region is shown with the red box

## Sheet: Figure 3E
Figure 3E
	The cropped region is shown with the red box

## Sheet: Figure 4A
Figure 4A
	Full gels
	Please note: cropped regions presented in the figure are outlined in RED.
	Top Panel:
	Bottom panel:

## Sheet: Figure 4B
Figure 4B
	Raw data fot the quantification of the sedimentation assays presented in Figure 4A and charted in Figure 4B
	Mvp1 (His6-tagged)
					Set 1				Set 2				Set 3				Set 4				Set 5				Set 6				Set 7				Set 8				Set 9
					Area of protein band		% in pellet		Area of protein band		% in pellet		Area of protein band		% in pellet		Area of protein band		% in pellet		Area of protein band		% in pellet		Area of protein band		% in pellet		Area of protein band		% in pellet		Area of protein band		% in pellet		Area of protein band		% in pellet
			No liposomes	Pellet	3671.5		17.1788		4358.62		24.503		4647.62		26.571		3487.33		17.8426		4475.28		19.7763		3756.5		21.733		2431.77		15.452		4186.25		22.3044		4297.57		20.8
				Supernatant	17700.8				13429.5				12843.7				16057.6				18154.3				13528.3				13305.8				14582.5				16363.8
			+ PS Lips	Pellet	3873.55		20.73		3941.55		21.6389		3753.72		22.7671		4712.28		22.4084		7413.54		29.3564		4716.38		23.8931		2075.23		12.5807		3459.25		20.7769		3459.84		16.9531
				Supernatant	14812.1				14273.6				12733.8				16316.8				17840				15023.1				14420.2				13190.3				16948.4
			+ PS / PI3P Lips	Pellet	9929.9		41.4711		7806.18		42.854		8029.18		43.5862		6126.38		31.455		9233.12		39.0655		7194.62		36.651		4797.33		31.0799		7140.42		37.6368		8026.37		38.1076
				Supernatant	14014.3				10409.6				10392.2				13350.3				14401.8				12435.5				10638.1				11831.5				13036
	Mvp1 Mut1 (198KRI->AAA, His6-tagged)
					Set 1				Set 2				Set 3
					Area of protein band		% in pellet		Area of protein band		% in pellet		Area of protein band		% in pellet
			No liposomes	Pellet	3220.25		16.2469		3159.33		19.0574		2942.55		17.8732
				Supernatant	16600.5				13418.6				13520.9
			+ PS Lips	Pellet	5178.62		24.8199		3796.62		20.6145		4596.08		21.0881
				Supernatant	15686.1				14620.6				17198.6
			+ PS / PI3P Lips	Pellet	4356.96		21.8904		3145.13		18.6116		3910.25		21.9922
				Supernatant	15546.5				13753.7				13869.9

## Sheet: Sup Fig 1C
Supplementary Figure 1C
	Raw data used for the chart
		Total vacuoles	Vacuoles labeled with VPS10-EGFP	% vacuoles decorated	Mean	St. Dev.
	WT_VPS10EGFP004	31	0	0	8.61378	7.1458
	WT_VPS10EGFP005	32	2	6.25
	WT_VPS10EGFP006	26	3	11.5385
	WT_VPS10EGFP007	24	4	16.6667
		Total vacuoles	Vacuoles labeled with VPS10-EGFP	% vacuoles decorated	Mean	St. Dev.
	delMVP1_VPS10EGFP	35	12	34.2857	50.815	16.9215
	delMVP1_VPS10EGFP001	15	8	53.3333
	delMVP1_VPS10EGFP002	15	11	73.3333
	delMVP1_VPS10EGFP003	26	11	42.3077

## Sheet: Sup Fig 1D
Supplementary Figure 1D
	The cropped regions are shown with red boxes
	Left panel:
	Right panel:

## Sheet: Sup Fig 2A
Supplementary Figure 2A
	Full gels
	Please note: cropped regions presented in the figure are outlined in RED.
	Top Panel - His6-Mvp1:
	Bottom panel - tagless Mvp1:

## Sheet: Sup Fig 2B
Supplementary Figure 2B
	Raw data fot the quantification of the sedimentation assays presented in Supplementary Figure 2A and charted in Supplementary Figure 2B
	Mvp1 (His6-tagged)
					Set 1				Set 2				Set 3				Set 4				Set 5				Set 6
					Area of protein band		% in pellet		Area of protein band		% in pellet		Area of protein band		% in pellet		Area of protein band		% in pellet		Area of protein band		% in pellet		Area of protein band		% in pellet
			No liposomes	Pellet	3671.5		17.1788		4358.62		24.503		4647.62		26.571		3487.33		17.8426		4475.28		19.7763		3756.5		21.733
				Supernatant	17700.8				13429.5				12843.7				16057.6				18154.3				13528.3
			+ PS Lips	Pellet	3873.55		20.73		3941.55		21.6389		3753.72		22.7671		4712.28		22.4084		7413.54		29.3564		4716.38		23.8931
				Supernatant	14812.1				14273.6				12733.8				16316.8				17840				15023.1
			+ PS / PI3P Lips	Pellet	9929.9		41.4711		7806.18		42.854		8029.18		43.5862		6126.38		31.455		9233.12		39.0655		7194.62		36.651
				Supernatant	14014.3				10409.6				10392.2				13350.3				14401.8				12435.5
	Mvp1 (Tagless - cleaved from Mvp1-PreScission-MBP)
					Set 1				Set 2				Set 3
					Area of protein band		% in pellet		Area of protein band		% in pellet		Area of protein band		% in pellet
			No liposomes	Pellet	3205.72		20.4517		3285.72		20.6406		2607.18		21.1554
				Supernatant	12468.9				12633				9716.76
			+ PS Lips	Pellet	3223.89		21.5238		3302.6		19.9722		2289.89		19.6622
				Supernatant	11754.4				13233.3				9356.28
			+ PS / PI3P Lips	Pellet	6540.86		36.8501		5344.33		34.2759		5344.84		43.6331
				Supernatant	11209.1				10247.8				6904.67

[truncated: 3 more sheets: Sup Fig 2H, Sup Fig 3B, Sup Fig 3C]
